# Supplementary material for: Review of the Presence and Phage-Mediated Transfer of ARGs in Biofilms
Source: Microorganisms. 2025 Apr 26;13(5):997. doi: 10.3390/microorganisms13050997 (PMC12114417; doi:10.3390/microorganisms13050997)
Supplement: Supplementary file 1 [file microorganisms-13-00997-s001.zip]

Archive with 1 entries (1 files):
- microorganisms-3550605-supplementary.pdf
